# Supplementary material for: Holostean genomes reveal evolutionary novelty in the vertebrate immunoproteasome that have implications for MHCI function
Source: Mol Biol Evol. 2026 Feb 3;43(3):msag030. doi: 10.1093/molbev/msag030 (PMC12983459; doi:10.1093/molbev/msag030)
Supplement: msag030_Supplementary_Data [file msag030_supplementary_data.zip]

Archive with 2 entries (2 files):
- Barker et al PSMB8 Supplementary Tables 20250528.xlsx
- Supplementary Figures 20250423.pdf
